# Supplementary material for: Divergent Driving Mechanisms Shape the Temporal Dynamics of Benthic Prokaryotic and Eukaryotic Microbial Communities in Coastal Subtidal Zones
Source: Microorganisms. 2025 Apr 30;13(5):1050. doi: 10.3390/microorganisms13051050 (PMC12114215; doi:10.3390/microorganisms13051050)
Supplement: Supplementary file 1 [file microorganisms-13-01050-s001.zip]

Archive with 1 entries (1 files):
- microorganisms-3581439-supplementary.pdf
